# Supplementary material for: Clonal Hematopoiesis of Indeterminate Potential and its Association with Treatment Outcomes and Adverse Events in Patients with Solid Tumors
Source: Cancer Res Commun. 2025 Jan 9;5(1):66–73. doi: 10.1158/2767-9764.CRC-24-0522 (PMC11713863; doi:10.1158/2767-9764.CRC-24-0522)
Supplement: Supplemental Table 2 — All CHIP variants identified in the study [file crc-24-0522_supplemental_table_2_suppst2.txt]

Gene	chr_hg19	pos_hg19	REF	ALT	VariantConsequence	ProteinVariant	Number_of_patients_with_same_variant
DNMT3A	chr2	25467490	TC	T	Frameshift/stop gain	D529Tfs*122
DNMT3A	chr2	25468166	GGGTAACATTGA	G	Frameshift/stop gain	L500Pfs*42	3
DNMT3A	chr2	25469040	TC	T	Frameshift/stop gain	E473Sfs*178	2
DNMT3A	chr2	25469157	TC	T	Frameshift/stop gain	E434Kfs*217
DNMT3A	chr2	25469613	CG	C	Frameshift/stop gain	P385Rfs*22
ASXL1	chr20	31022670	GA	G	Frameshift/stop gain	E719Gfs*6
TET2	chr4	106182979	CT	C	Frameshift/stop gain	A1341Hfs*22
DNMT3A	chr2	25459830	CACTCCTG	C	Frameshift/stop gain	Q816fs
DNMT3A	chr2	25463258	CTCCTTGGG	C	Frameshift/stop gain	P743fs
DNMT3A	chr2	25463277	TGCAG	T	Frameshift/stop gain	L738fs
DNMT3A	chr2	25463291	G	CT	Frameshift/stop gain	F734fs
DNMT3A	chr2	25468128	G	GT	Frameshift/stop gain	N516fs
DNMT3A	chr2	25468909	TG	T	Frameshift/stop gain	Q485fs
DNMT3A	chr2	25469169	TTCTTC	T	Frameshift/stop gain	K429fs	2
DNMT3A	chr2	25469913	CACTCACCTGCAGG	T	Indel
DNMT3A	chr2	25470504	CT	C	Frameshift/stop gain	G324fs
ASXL1	chr20	31022402	TCACCACTGCCATAGAGAGGCGGC	T	Frameshift/stop gain	E635fs
TET2	chr4	106155253	A	ACCAAGTG	Frameshift/stop gain	W54fs
TET2	chr4	106156112	A	AT	Frameshift/stop gain	N339fs
TET2	chr4	106157384	A	AC	Frameshift/stop gain	Q764fs	2
DNMT3A	chr2	25463296	C	CA	Frameshift/stop gain	E733*
DNMT3A	chr2	25459831	A	G	Missense	NA
DNMT3A	chr2	25459834	C	A	Frameshift/stop gain	E817*
DNMT3A	chr2	25462068	A	G	Missense	I780T	2
DNMT3A	chr2	25463248	G	A	Missense	NA
DNMT3A	chr2	25463507	A	C	SPLICE	NA
DNMT3A	chr2	25463536	C	A	Missense	V716F
DNMT3A	chr2	25463559	C	T	Missense	S708N
DNMT3A	chr2	25463561	GC	G	Frameshift/stop gain	G707Afs*72
DNMT3A	chr2	25463562	C	A	Missense	NA
DNMT3A	chr2	25463583	G	A	Missense	NA
DNMT3A	chr2	25464457	C	A	Missense	D686Y
DNMT3A	chr2	25464487	G	A	Missense	R676W
DNMT3A	chr2	25464525	G	T	Frameshift/stop gain	S663*
DNMT3A	chr2	25464535	A	G	Missense	Y660H
DNMT3A	chr2	25464564	A	C	Missense	NA
DNMT3A	chr2	25467083	G	A	Frameshift/stop gain	R598*
DNMT3A	chr2	25467175	AC	A	Frameshift/stop gain	V567Wfs*84
DNMT3A	chr2	25467414	GCA	G	Frameshift/stop gain	C554Lfs*23
DNMT3A	chr2	25468887	A	ACC	Frameshift/stop gain	D492Gfs*160
DNMT3A	chr2	25468898	TC	T	Frameshift/stop gain	N489Tfs*162
DNMT3A	chr2	25469083	TC	T	Frameshift/stop gain	K459Rfs*192
DNMT3A	chr2	25470002	A	G	Missense	NA
DNMT3A	chr2	25470029	T	C	SPLICE	NA
DNMT3A	chr2	25470498	G	A	Missense	R326C
DNMT3A	chr2	25470545	A	G	Missense	I310T
ASXL1	chr20	31021439	G	T	Frameshift/stop gain	E480*
ASXL1	chr20	31022484	G	T	Frameshift/stop gain	E657*
ASXL1	chr20	31023052	GT	G	Frameshift/stop gain	S847Pfs*20
TET2	chr4	106155523	TC	T	Frameshift/stop gain	NA
TET2	chr4	106155655	GA	G	Frameshift/stop gain	NA
TET2	chr4	106156993	CAA	C	Frameshift/stop gain	Q632Hfs*5
TET2	chr4	106157506	C	T	Frameshift/stop gain	NA
TET2	chr4	106157826	ACAAGCTGC	A	Frameshift/stop gain	NA
TET2	chr4	106190798	G	A	Missense	R1359H
TET2	chr4	106190873	A	C	Missense	NA
TET2	chr4	106194035	AAAAC	A	Frameshift/stop gain	NA
TET2	chr4	106197293	G	A	Missense	NA
DNMT3A	chr2	25463187	A	G	Missense	I769T
DNMT3A	chr2	25463286	C	T	Missense	R736H
DNMT3A	chr2	25463308	G	A	Missense	R729W
DNMT3A	chr2	25463568	A	G	Missense	I705T
DNMT3A	chr2	25464564	A	G	Missense	L650P
DNMT3A	chr2	25464576	C	T	Missense	G646E
DNMT3A	chr2	25467029	C	A	Frameshift/stop gain	E616*
DNMT3A	chr2	25467492	G	C	Frameshift/stop gain	Y528*
DNMT3A	chr2	25471052	G	A	Frameshift/stop gain	Q237*
ASXL1	chr20	31022853	C	T	Frameshift/stop gain	Q780*
ASXL1	chr20	31023441	C	T	Frameshift/stop gain	Q976*
DNMT3A	chr2	25457192	G	A	Missense	R899C
DNMT3A	chr2	25457242	C	T	Missense	R882H
DNMT3A	chr2	25457243	G	A	Missense	R882C	2
DNMT3A	chr2	25458628	G	C	Missense	P849A
DNMT3A	chr2	25459871	C	T	Missense	P804P
DNMT3A	chr2	25463287	G	A	Missense	R736C
DNMT3A	chr2	25463292	A	C	Missense	F734C
DNMT3A	chr2	25463299	A	C	Missense	F732V
DNMT3A	chr2	25464537	C	T	Missense	R659H
DNMT3A	chr2	25464577	C	G	Missense
DNMT3A	chr2	25467158	G	C	Missense	Q573E
DNMT3A	chr2	25468910	G	A	Frameshift/stop gain	Q485*
DNMT3A	chr2	25469028	C	T	Missense
DNMT3A	chr2	25469647	T	C	Missense
DNMT3A	chr2	25470479	C	T	Missense	G332E
DNMT3A	chr2	25470498	G	T	Missense	R326S
DNMT3A	chr2	25470573	G	A	Missense	R301W
DNMT3A	chr2	25536783	T	G	Missense	K24T
ASXL1	chr20	31017209	C	T	Missense	N180N
ASXL1	chr20	31017735	C	T	Missense	S199S
ASXL1	chr20	31022277	C	T	Frameshift/stop gain	Q588*
ASXL1	chr20	31024018	G	C	Missense	S1168T
TET2	chr4	106155809	G	T	Missense	C237F
TET2	chr4	106157275	C	T	Frameshift/stop gain	Q726*
TET2	chr4	106182914	A	G	Missense
